# Supplementary material for: Modeling epithelial-mesenchymal transition in patient-derived breast cancer organoids
Source: Front Oncol. 2024 Oct 14;14:1470379. doi: 10.3389/fonc.2024.1470379 (PMC11513879; doi:10.3389/fonc.2024.1470379)
Supplement: Supplementary file 2 [file Table1.xlsx]

## Sheet: Sheet1
Supplementary Table 1. Comparison of Cell Counts: Manual vs. CellPose Segmentation in Control and TGF-β Groups
Group	Cell num (CellPose)	Cell num (Manual)	Segmentation Discrepancy	P-Value (Paired t-test)
Control	18	18	0	ns
Control	80	83	3
Control	16	15	-1
Control	40	42	2
Control	20	21	1
Control	45	46	1
TGF-β	35	35	0	*
TGF-β	49	51	2
TGF-β	29	31	2
TGF-β	25	26	1
TGF-β	110	114	4
TGF-β	23	26	3
num=number, ns= non-sagnificant, * = P-value <0.05
